# Supplementary material for: INTEnsive ambulance-delivered blood pressure Reduction in hyper-ACute stroke Trial (INTERACT4): study protocol for a randomized controlled trial
Source: Trials. 2021 Dec 6;22:885. doi: 10.1186/s13063-021-05860-y (PMC8646007; doi:10.1186/s13063-021-05860-y)
Supplement: Supplementary file 4 — Additional file 4.. Informed consent materials [file 13063_2021_5860_MOESM4_ESM.zip]

Archive with 2 entries (2 files):
- 4.Participant information CF_V3.0_17Jul2019_CN-cleanR1.pdf
- 4.Participant information CF_V3.0_17Jul2019_EN-cleanR1.pdf
